# Supplementary material for: Rapid Identification of Nontuberculous Mycobacterium Species from Respiratory Specimens Using Nucleotide MALDI-TOF MS
Source: Microorganisms. 2023 Jul 31;11(8):1975. doi: 10.3390/microorganisms11081975 (PMC10458091; doi:10.3390/microorganisms11081975)
Supplement: Supplementary file 1 [file microorganisms-11-01975-s001.zip]

Archive with 1 entries (1 files):
- microorganisms-2453445-supplementary.pdf
